# Supplementary material for: Korea’s 2024 reduction in medical research output amid physician residents’ resignation
Source: Ewha Med J. 2025 Apr 17;48(2):e36. doi: 10.12771/emj.2025.00381 (PMC12277503; doi:10.12771/emj.2025.00381)
Supplement: Supplementary file 1 — Supplement 1. Number of published articles by authors with affiliations in Korea (2019–2024) in Web of Science and Embase. [file emj-2025-00381-Supplementary-1.xlsx]

## Sheet: Sheet1
Number of published articles by authors with affiliations in Korea (2019–2024) in Web of Science and Embase.
	Total	2024	2023	2022	2021	2020	2019	Growth Rate
								2019 vs. 2020	2022 vs. 2023	2023 vs. 2024
Web of Science	122928	17816	20247	20788	22074	21154	20849	-0.0146	-0.026	-0.1201
Embase	115036	16604	18977	20094	19950	18957	20454	0.0731	-0.0556	-0.125
