# Supplementary material for: Korea’s 2024 reduction in medical research output amid physician residents’ resignation
Source: Ewha Med J. 2025 Apr 17;48(2):e36. doi: 10.12771/emj.2025.00381 (PMC12277503; doi:10.12771/emj.2025.00381)
Supplement: Supplementary file 2 — Supplement 2. Number of published articles by authors with affiliations in Korea in Natural Sciences, Engineering, and Medicine (2019–2024) based on Web of Science. [file emj-2025-00381-Supplementary-2.xlsx]

## Sheet: Sheet1
Supplement 2. Number of published articles by authors of affiliations in Korea in Natural Sciences, Engineering, and Medicine (2019–2024) based on Web of Science.
	Total	2024	2023	2022	2021	2020	2019	Growth Rate
								2023 vs. 2024
Natural Sciences	289027	48013	46551	49174	52116	47907	45266	0.0314
Engineering	222968	38415	36567	37717	39515	35890	34864	0.0505
Medicine	122928	17816	20247	20788	22074	21154	20849	-0.1201
