# Supplementary material for: Korea’s 2024 reduction in medical research output amid physician residents’ resignation
Source: Ewha Med J. 2025 Apr 17;48(2):e36. doi: 10.12771/emj.2025.00381 (PMC12277503; doi:10.12771/emj.2025.00381)
Supplement: Supplementary file 3 — Supplement 3. The categories of natural sciences and engineering used for this comparative analysis. [file emj-2025-00381-Supplementary-3.xlsx]

## Sheet: Sheet1
Supplement 3. Classification of natural sciences and engineering in Web of Science used for comparative analysis
Natural Sciences	Acoustics / Astronomy & Astrophysics / Biochemical Research Methods / Biochemistry & Molecular Biology / Biology / Biophysics / Biotechnology & Applied Microbiology / Cell Biology / Chemistry, Analytical / Chemistry, Applied / Chemistry, Inorganic & Nuclear / Chemistry, Medicinal / Chemistry, Multidisciplinary / Chemistry, Organic / Chemistry, Physical / Crystallography / Ecology / Entomology / E…
Engineering	Acoustics / Agricultural Engineering / Automation & Control Systems / Computer Science, Artificial Intelligence / Computer Science, Cybernetics / Computer Science, Hardware & Architecture / Computer Science, Information Systems / Computer Science, Interdisciplinary Applications / Computer Science, Software Engineering / Computer Science, Theory & Methods / Construction & Building Technology / Eng…
