# Supplementary material for: Korea’s 2024 reduction in medical research output amid physician residents’ resignation
Source: Ewha Med J. 2025 Apr 17;48(2):e36. doi: 10.12771/emj.2025.00381 (PMC12277503; doi:10.12771/emj.2025.00381)
Supplement: Supplementary file 4 — Supplement 4. Number of published articles by authors with affiliations in Korea across specialties (2019–2024) based on Web of Science. [file emj-2025-00381-Supplementary-4.xlsx]

## Sheet: Sheet1
Supplement 4. Number of published articles by authors with affiliations in Korea across specialties (2019–2024) based on Web of Science.
	Total	2024	2023	2022	2021	2020	2019	Growth Rate (2023 vs. 2024, %)
Hematology	1841	175	382	323	300	271	390	-54.19
Rheumatology	1453	160	279	194	253	252	315	-42.65
Dermatology	2510	300	494	373	414	386	543	-39.27
Respiratory System	3577	562	807	455	561	510	682	-30.36
Pediatrics	2124	266	377	383	399	361	338	-29.44
Obstetrics Gynecology	1980	266	364	324	278	372	376	-26.92
Tropical Medicine	152	14	19	22	26	39	32	-26.32
Emergency Medicine	942	113	153	167	187	160	162	-26.14
Peripheral Vascular Disease	1960	250	332	301	291	397	389	-24.7
Geriatrics Gerontology	1075	146	191	183	203	190	162	-23.56
Endocrinology Metabolism	3559	493	631	568	579	646	642	-21.87
Medical Laboratory Technology	1020	123	155	245	163	156	178	-20.65
Medical Ethics	19	4	5	1	5	2	2	-20
Radiology Nuclear Medicine Medical Imaging	6111	832	1007	1014	1081	1048	1129	-17.38
Medicine General Internal	11503	1642	1966	2320	2231	1869	1475	-16.48
Gastroenterology Hepatology	6278	914	1083	946	1133	1119	1083	-15.6
Clinical Neurology	7934	1088	1249	1228	1312	1478	1579	-12.89
Otorhinolaryngology	1618	191	215	235	273	335	369	-11.16
Oncology	13526	1941	2174	2350	2326	2252	2483	-10.72
Anesthesiology	1128	183	200	209	171	182	183	-8.5
Allergy	1250	179	191	170	227	221	262	-6.28
Orthopedics	3347	469	498	501	632	673	574	-5.82
Public, Environmental Occupational Health	3046	430	454	619	644	510	389	-5.29
Surgery	9949	1368	1442	1611	1750	1910	1868	-5.13
Rehabilitation	646	80	82	92	106	132	154	-2.44
Cardiac Cardiovascular Systems	4552	756	766	761	709	758	802	-1.31
Psychiatry	2684	424	426	374	573	427	460	-0.47
Primary Health Care	210	26	26	30	44	43	41	0
Infectious Diseases	1735	243	238	298	344	343	269	2.1
Transplantation	1698	280	270	215	160	351	422	3.7
Pathology	1288	179	171	171	174	288	305	4.68
Urology & Nephrology	2889	471	435	473	482	518	510	8.28
Ophthalmology	3013	430	393	410	567	556	657	9.41
Critical Care Medicine	1125	182	150	172	151	219	251	21.33
